# Supplementary material for: Midwives’ Knowledge, Attitudes, and Professional Practices Regarding Prenatal Physical Activity
Source: Healthcare (Basel). 2025 Mar 6;13(5):576. doi: 10.3390/healthcare13050576 (PMC11899359; doi:10.3390/healthcare13050576)
Supplement: Supplementary file 1 [file healthcare-13-00576-s001.zip]

Archive with 1 entries (1 files):
- healthcare-3352825-supplementary.pdf
